# Supplementary material for: From Waste to Value: Solubility and Dissolution Enhancement of Bioactive Extracts from Olive Leaves Using Poloxamers
Source: Molecules. 2025 Feb 17;30(4):928. doi: 10.3390/molecules30040928 (PMC11858259; doi:10.3390/molecules30040928)
Supplement: Supplementary file 1 [file molecules-30-00928-s001.zip]

Archive with 1 entries (1 files):
- molecules-3450225-supplementary.pdf
